# Supplementary material for: Corneal Tomographic Changes in Keratoconus Associated with Scleral Lens Wear: A Case-Control Analysis for 12-Month Follow-Up
Source: Medicina (Kaunas). 2025 Apr 15;61(4):728. doi: 10.3390/medicina61040728 (PMC12028667; doi:10.3390/medicina61040728)
Supplement: Supplementary file 1 [file medicina-61-00728-s001.zip]

Archive with 2 entries (2 files):
- Supplement 1_20250413_revised.pdf
- Supplement 2_20250412.pdf
